# Supplementary material for: The Activity of the Durum Wheat (Triticum durum L.) Catalase 1 (TdCAT1) Is Modulated by Calmodulin
Source: Antioxidants (Basel). 2022 Jul 29;11(8):1483. doi: 10.3390/antiox11081483 (PMC9404813; doi:10.3390/antiox11081483)
Supplement: Supplementary file 1 [file antioxidants-11-01483-s001.zip]

Archive with 1 entries (1 files):
- antioxidants-1763377-supplementary.pdf
